# Supplementary material for: Evolution of the B3 DNA Binding Superfamily: New Insights into REM Family Gene Diversification
Source: PLoS One. 2009 Jun 8;4(6):e5791. doi: 10.1371/journal.pone.0005791 (PMC2688026; doi:10.1371/journal.pone.0005791)
Supplement: Table S1 — Physcomitrella patens B3 gene list. Gene ID and additional information about the P. patens B3 genes used in this study. The source for all sequences was the JGI data bank. Marella and collaborators [58] isolated three complete sequences for B3 proteins (AB233419, AB233420 and AB245516) that belong to the ABI3 class [58]. Our comparative analysis showed that AB233419 is ABI3 A. AB233420 (ABI3 B) is similar to [Phypa1_1:168363] with one amino acid changed in position 55, from W to R, respectively. AB245516 (ABI3 C) is similar to [Phypa1_1:86215] with over 19 amino acids at position 55 for [Phypa1_1:86215]. (0.04 MB XLS) [file pone.0005791.s005.xls]

## Sheet: P. patens B3 gene list
Gene (JGI)	Gene name	Gene Family/ Class/Sub-class	No. of B3 domain	No. of full-lenght protein	Domains found (PFAM)– No. of aminoacid	E-Value
fgenesh1_pg.scaffold_143000042 [Phypa1_1:86215]	ABI3 C	ABI3	1	758	B3 (124)	1.7e-19
estExt_fgenesh1_pg.C_1730068 [Phypa1_1:168363]	ABI3 B	ABI3	1	621	B3 (105)	4.3e-24
gw1.3.388.1 [Phypa1_1:39100]	ABI3 E	ABI3	1	89 incomplete	B3 (86)	3e-19
estExt_fgenesh1_pg.C_70056 [Phypa1_1:158812]	ABI3 A	ABI3	1	741	B3 (103)	4.8e-23
e_gw1.5.283.1 [Phypa1_1:112999]	ABI3 D	ABI3	1	120	B3 (104)	9.1e-20
fgenesh1_pg.scaffold_227000017 [Phypa1_1:92566]	HSI 1	HSI	1	806	B3/zf-CW (104-46)	1.3e-06
e_gw1.31.55.1 [Phypa1_1:120152]	HSI 2	HSI	1	703	B3/zf-CW (104-46)	5e-21
e_gw1.119.103.1 [Phypa1_1:135391]	ARF 1	ARF/ I /IA	1	411 incomplete	B3/ARF (107-84)	8.4e-28
e_gw1.86.122.1 [Phypa1_1:131154]	ARF 2	ARF/ I /IA	1	369 incomplete	B3/ARF (107-84)	1e-29
e_gw1.65.212.1 [Phypa1_1:127416]	ARF 3	ARF/ I /IA	1	875	B3/ARF/Aux/IAA III/IV (106-84-33-44)	1e-33
estExt_fgenesh1_pg.C_1630077 [Phypa1_1:168019]	ARF 4	ARF/ I /IA	1	1103	B3/ARF/Aux/IAA III/IV (106-84-33-44)	5.6e-34
gw1.6.284.1 [Phypa1_1:50215]	ARF 5	ARF/ I /IA	1	758	B3/ARF/Aux/IAA III/IV (106-84-33-43)	1.3e-30
e_gw1.133.91.1 [Phypa1_1:136986]	ARF 6	ARF/ I /IA	1	372 incomplete	B3/ARF (106-84)	1.8e-33
estExt_Genewise1.C_2800001 [Phypa1_1:224167]	ARF 7	ARF/ II /IIA	1	470 incomplete	B3/ARF (106-83)	1.6e-36
gw1.341.65.1 [Phypa1_1:32639]	ARF 8	ARF/ II /IIA	1	352 incomplete	B3/ARF (106-83)	2.4e-36
e_gw1.64.107.1 [Phypa1_1:127229]	ARF 9	ARF/ II /IIA	1	620	B3/ARF/Aux/IAA III/IV (106-83-33-44)	9.3e-34
estExt_Genewise1.C_140304 [Phypa1_1:203442]	ARF 10	ARF/ II /IIA	1	398 incomplete	B3/ARF (106-83)	1.1e-36
e_gw1.279.55.1 [Phypa1_1:148548]	ARF 11	ARF/ III	1	420	B3/ARF (106-84)	2.8e-32
estExt_fgenesh1_pm.C_3390006 [Phypa1_1:108888]	ARF 12	ARF/ III	1	595 incomplete	B3/ARF (106-84-34-34)	2.3e-31
gw1.135.126.1 [Phypa1_1:45121]	RAV 1	RAV (AP2)/ I	1	227 incomplete	AP2/B3 (63-94)	2.1e-35
e_gw1.63.77.1 [Phypa1_1:127150]	RAV 2	RAV (AP2)/ I	1	269	AP2/B3 (63-105)	1.7e-36
estExt_fgenesh1_pg.C_340046 [Phypa1_1:161559]	REM 1	REM/ REM I	1	555	LysM /B3 (44-94)	1.6e-16
e_gw1.7.378.1 [Phypa1_1:113682]	REM 2	REM/ REM I	1	217	B3 (91)	3.7e-22
estExt_Genewise1.C_4340016 [Phypa1_1:227676]	REM 3	REM/ REM I	1	229	B3 (95)	6.6e-23
e_gw1.167.53.1 [Phypa1_1:140461]	REM 4	REM/ REM I	1	202	B3 (91)	8.8e-26
gw1.162.133.1 [Phypa1_1:47563]	REM 5	REM/ REM I	1	214 incomplete	B3 (95)	9.3e-23
fgenesh1_pg.scaffold_434000013 [Phypa1_1:100669]	REM 6	REM/ REM II	2	621	B3/B3 (98-99)	8.00E-15; 6E-19
fgenesh1_pg.scaffold_34000169 [Phypa1_1:71904]	REM 7	REM/ REM II	2	426	B3/B3 (98-101)	1.4E-11; 5E-18
fgenesh1_pg.scaffold_121000076 [Phypa1_1:84275]	REM 8	REM/ REM II	2	736	B3/B3 (96-90)	8.00E-12; 3.6E-16
fgenesh1_pg.scaffold_170000044 [Phypa1_1:88498]	REM 9	REM/ REM II	2	701	B3/B3 (96-96)	2.9E-16; 2.4E-20
gw1.75.92.1 [Phypa1_1:33929]	REM 10	REM/ REM II	1	126 incomplete	B3 (86)	3.9e-13
e_gw1.63.43.1 [Phypa1_1:127167]	REM 11	REM/ REM II	2	313 incomplete	B3/B3 (76-96)	3.4E-11; 1.3E-16
fgenesh1_pg.scaffold_344000018 [Phypa1_1:98143]	REM 12	REM/ REM II	3	1183	B3/B3/B3/ (98-85-95)	2.4E-16; 4.4E-16; 7.4E-10
fgenesh1_pg.scaffold_65000141 [Phypa1_1:77514]	REM 13	REM/ REM III	2	340	B3/B3 (106-106)	1.6E-12; 3.1E-12
estExt_fgenesh1_pg.C_1180136 [Phypa1_1:166568]	REM 15	REM/ REM III	1	613	B3 (95)	4.4e-09
fgenesh1_pg.scaffold_179000039 [Phypa1_1:89186]	REM 17	REM/ REM IV	1	887	B3 (98)	1.2e-15
fgenesh1_pg.scaffold_243000041 [Phypa1_1:93515]	REM 14	REM/ REM IV	1	717	B3 (109)	1.9e-14
fgenesh1_pg.scaffold_32000138 [Phypa1_1:71426]	REM 16	REM/ REM IV	2	737	B3/AT Hook /B3 (85-50-96)	1.1E-11; 9.9E-09
