# Supplementary material for: Evolution of the B3 DNA Binding Superfamily: New Insights into REM Family Gene Diversification
Source: PLoS One. 2009 Jun 8;4(6):e5791. doi: 10.1371/journal.pone.0005791 (PMC2688026; doi:10.1371/journal.pone.0005791)
Supplement: Table S2 — Arabidopsis thaliana B3 gene list. Gene ID and additional information about the A. thaliana B3 genes used in this study. The source for all sequences was the TAIR data bank. (0.05 MB XLS) [file pone.0005791.s006.xls]

## Sheet: Arabidopsis B3 gene list
Locus Identifier (TAIR)	Gene Name	Gene Family/class/sub-class	No. of B3 domain	No. of full-length protein	Domains found (PFAM)– No. of aminoacid	E-value
At3g24650	ABI3	ABI3	1	720	B3 (104)	5.7e-27
At1g28300	LEC2	ABI3	1	363	B3 (105)	3.4e-23
At3g26790	FUS3	ABI3	1	313	B3 (106)	3.9e-30
At2g30470	HSI2/VAL1	HSI	1	790	B3/zfCW (104-46)	3e-29
At4g32010	HSI2 L1/VAL2	HSI	1	780	B3/zfCW (104-46)	3.4e-26
At4g21550	HSI2 L2/VAL3	HSI	1	721	B3 (102)	2.1e-25
At1g19220	ARF19	ARF/ I / IA	1	1086	B3/ARF/Aux/IAA III/IV (106-83-33-44)	8.5e-33
At1g19850	ARF5	ARF/ I / IA	1	902	B3/ARF/Aux/IAA III/IV (106-84-33-44)	4.2e-35
At1g30330	ARF6	ARF/ I / IA	1	933	B3/ARF/Aux/IAA III/IV (106-84-33-44)	9e-33
At5g20730	ARF7	ARF/ I / IA	1	1165	B3/ARF/Aux/IAA III/IV (106-84-33-44)	1.1e-31
At5g37020	ARF8	ARF/ I / IA	1	811	B3/ARF/Aux/IAA III/IV (106-84-33-44)	1.2e-31
At2g33860	ARF3	ARF/ I / IB	1	608	B3/ARF (106-83)	3.9e-33
At5g60450	ARF4	ARF/ I / IB	1	788	B3/ARF/Aux/IAA III/IV (106-83-34-44)	1.5e-30
At1g59750	ARF1	ARF/ II / IIB	1	665	B3/ARF/Aux/IAA III/IV (106-83-34-44)	3.6e-31
At5g62000	ARF2	ARF/ II / IIB	1	859	B3/ARF/Aux/IAA III/IV (106-83-34-44)	2.9e-32
At2g46530	ARF11	ARF/ II / IIC	1	601	B3/ARF/Aux/IAA III/IV (106-80-34-44)	4.4e-31
At3g61830	ARF18	ARF/ II / IIC	1	602	B3/ARF/Aux/IAA III/IV (106-80-34-44)	1.4e-31
At4g23980	ARF9	ARF/ II / IIC	1	638	B3/ARF/Aux/IAA III/IV (106-80-34-44)	6.4e-33
At1g34170	ARF13	ARF/ II / IID	1	505	B3/ARF (108-80)	7.2e-29
At1g34310	ARF12	ARF/ II / IID	1	593	B3/ARF/Aux/IAA III/IV (106-80-34-39)	3.7e-31
At1g34390	ARF22	ARF/ II / IID	1	598	B3/ARF/Aux/IAA III/IV (104-80-34-44)	2.7e-30
At1g34410	ARF21	ARF/ II / IID	1	606	B3/ARF/Aux/IAA III/IV (106-80-34-44)	4.8e-31
At1g35240	ARF20	ARF/ II / IID	1	590	B3/ARF/Aux/IAA III/IV (102-82-34-44)	2.2e-32
At1g35520	ARF15	ARF/ II / IID	1	598	B3/ARF/Aux/IAA III/IV (106-80-34-39)	4.7e-32
At1g35540	ARF14	ARF/ II / IID	1	605	B3/ARF/Aux/IAA III/IV (106-80-34-44)	3.2e-31
At1g43950	ARF23	ARF/ II / IID	1	222	B3 (97)	8.9e-20
At1g77850	ARF17	ARF/ III	1	585	B3/ARF (106-83)	1.4e-31
At2g28350	ARF10	ARF/ III	1	693	B3/ARF/Aux/IAA III/IV (106-84-34-41)	1.8e-25
At4g30080	ARF16	ARF/ III	1	670	B3/ARF/Aux/IAA III/IV (106-84-34-41)	1.4e-33
At1g01030	NGA3	RAV	1	358	B3 (110)	3.2e-34
At2g36080	RAV-like 1	RAV	1	244	B3 (110)	1.6e-35
At2g46870	NGA1	RAV	1	310	B3 (110)	4.8e-36
At3g11580	RAV-like 2	RAV	1	267	B3 (115)	2.3e-33
At3g61970	NGA2	RAV	1	299	B3 (110)	5.3e-37
At4g01500	NGA4	RAV	1	328	B3 (111)	1.1e-33
At5g06250	RAV-like 3	RAV	1	267	B3 (117)	1.5e-33
At1g50680	RAV-like 4	RAV (AP2)/ II	1	337	AP2/B3 (65-118)	2.5e-27
At1g51120	RAV-like 5	RAV (AP2)/ II	1	352	AP2/B3 (65-112)	2.7e-29
At1g13260	RAV1	RAV (AP2)/ I	1	344	AP2/B3 (63-108)	2.2e-37
At1g25560	TEM1	RAV (AP2)/ I	1	361	AP2/B3 (63-115)	6.6e-35
At3g25730	RAV1-like	RAV (AP2)/ I	1	333	AP2/B3 (63-110)	1.2e-36
At1g68840	RAV2/TEM2	RAV (AP2)/ I	1	352	AP2/B3 (63-109)	2.1e-39
At3g19184	REM 1	REM/ REM I	1	277	B3 (95)	1.9e-24
At5g42700	REM 2	REM/ REM I	1	211	B3 (95)	8.9e-23
At5g58280	REM 3	REM/ REM I	1	273	B3 (95)	5.2e-30
At1g49480	RTV1/REM 4	REM/ REM VI	1	226	B3 (98)	9.6e-24
At3g18990	VRN1/REM 5	REM/ REM VI	2	341	B3/B3 (97-98)	4,9E-21; 2,6E-24
At4g33280	REM 6	REM/ REM VIII	2	337	B3/B3 (95-101)	1.9E-23; 2.4E-18
At3g18960	REM 7	REM/ REM VIII	1	209	B3 (96)	1.1e-23
At4g01580	REM 8	REM/ REM VIII	1	190	B3 (96)	1.7e-24
At1g49475	REM 9	REM/ REM VIII	1	190	B3 (95)	7.2e-18
At5g66980	REM10	REM/ REM VIII	2	334	B3/B3 (99-98)	1.8E-22; 4.4E-14
At5g60140	REM 11	REM/ REM VIII	1	328	B3 (98)	4.7e-19
At5g60130	REM 12	REM/ REM VIII	1	300	B3 (81)	6.7e-17
At3g46770	REM 13	REM/ REM VIII	1	276	B3 (96)	5.2e-07
At1g16640	REM 14	REM/ REM VIII	1	134	B3 (95)	1.2e-23
At5g57720	REM 15	REM/ REM VIII	1	300	B3 (96)	1.6e-19
At3g53310	REM 16	REM/ REM VIII	1	286	B3 (95)	1e-26
At4g34400	REM 17	REM/ REM VIII	1	397	B3 (94)	8.6e-22
At3g06160	REM 18	REM/ REM VIII	1	330	B3 (94)	3.7e-22
At3g06220	REM 19	REM/ REM VIII	1	174	B3 (96)	4.2e-23
At5g18000	REM 20	REM/ REM VII	2	307	B3/B3 (99-92)	5.3E-27; 7.3E-17
At5g18090	REM 21	REM/ REM VII	2	301	B3/B3 (99-91)	2.1E-22; 1.3E-18
At3g17010	REM 22	REM/ REM VII	2	302	B3/B3 (99-94)	1E-21; 4.7E-16
At2g35310	REM 23	REM/ REM VII	2	288	B3/B3 (99-92)	2.6E-25; 1.3E-13
At2g16210	REM 24	REM/ REM VII	2	291	B3/B3 (99-90)	2.2E-21; 1.6E-08
At5g09780	REM 25	REM/ REM VII	2	308	B3/B3 (99-91)	5.8E-27; 1.5E-10
At5g25475	REM 26	REM/ REM VII	1	282	B3 (99)	1.1e-06
At5g25470	REM 27	REM/ REM VII	1	280	B3 (64)	1.6e-08
At1g26680	REM 28	REM/ REM IX	6	920	B3/B3/B3/B3/B3/B3 (94-98-96-97-99-98)	1.1E-26; 2.6E-31; 6E-32; 2.2E-31; 1.6E-30; 6.7E-37
At2g24650	REM 29	REM/ REM IX	11	1440	B3/B3/B3/B3/B3/B3/B3/B3/B3/B3/B3 (90-98-94-97-96-96-96-74-97-99-99)	1.9E-26; 1.1E-30; 3.6E-31; 4.5E-30; 1.9E-36; 5.6E-30; 8.2E-25; 4.6E-19; 1.1E-33; 2.1E-33; 1.2E-28
At2g24680	REM 30	REM/ REM IX	6	851	B3/B3/B3/B3/B3/B3 (67-97-99-96-97-96)	4.5E-13; 1.4E-24; 7E-27; 1.8E-33; 1.1E-28; 2E-33
At2g24690	REM 31	REM/ REM IX	4	682	B3/B3/B3/B3 (90-96-97-95)	4.8E-32; 2.7E-33; 3E-15; 1E-28
At2g24700	REM 32	REM/ REM IX	4	555	B3/B3/B3/B3 (93-98-97-92)	5.7E-26; 6.7E-35; 2E-30; 1.5E-24
At4g00260	REM 33	REM/ REM IX	4	528	B3/B3/B3/B3 (93-97-98-110)	8E-27; 3.8E-34; 5.2E-35; 5.1E-26
At4g31610	REM 34	REM/ REM IX	3	517	B3/B3/B3 (86-98-102)	6.7E-20; 3.4E-25; 3.8E-29
At4g31615	REM 35	REM/ REM IX	3	478	B3/B3/B3 (94-98-99)	5.4E-23; 3.5E-35; 5.5E-31
At4g31620	REM 36	REM/ REM IX	3	492	B3/B3/B3 (93-98-98)	2.7E-20; 6.3E-25; 1.2E-32
At4g31630	REM 37	REM/ REM IX	3	512	B3/B3/B3 (93-98-97)	3.9E-17; 2.5E-34; 6.5E-19
At4g31640	REM 38	REM/ REM IX	2	352	B3/B3 (93-97)	1.3E-30; 5E-30
At4g31650	REM 39	REM/ REM IX	4	493	B3/B3/B3/B3 (93-97-96-101)	1.2E-25; 3.6E-26; 1.2E-26; 1.3E-28
At4g31660	REM 40	REM/ REM IX	2	251	B3/B3 (93-81)	4.6E-29; 4.1E-23
At4g31680	REM 41	REM/ REM IX	3	462	B3/B3/B3 (93-97-98)	1.6E-32; 6.3E-34; 4.1E-22
At4g31690	REM 42	REM/ REM IX	3	461	B3/B3/B3 (93-97-76)	2.8E-34; 3.1E-32; 8E-12
At1g20600	REM 43	REM/ REM X	1	237	B3 (108)	2.2e-15
At4g03170	REM 44	REM/ REM X	1	250	B3 (106)	1.1e-18
At1g05930	REM 45	REM/ REM V	1	318	B3 (63)	1.7e-06
