# Supplementary material for: Evolution of the B3 DNA Binding Superfamily: New Insights into REM Family Gene Diversification
Source: PLoS One. 2009 Jun 8;4(6):e5791. doi: 10.1371/journal.pone.0005791 (PMC2688026; doi:10.1371/journal.pone.0005791)
Supplement: Table S3 — Populus trichocarpa B3 gene list. Gene ID and additional information about poplar B3 genes used in this study. The source for all sequences was the JGI data bank. (0.05 MB XLS) [file pone.0005791.s007.xls]

## Sheet: Poplar B3 gene list
Gene (JGI)	Gene Name	Gene Family/ Class/Sub-class	No. of B3 domain	No. of full-lenght protein	Domains found (PFAM) – No. of aminoacid	E-value
gw1.II.235.1 [Poptr1_1:408900]	ABI3 1	ABI3	1	718	B3 (104)	3.4e-27
gw1.I.3288.1 [Poptr1_1:174688]	ABI3 2	ABI3	1	252 incomplete	B3 (107)	5e-23
gw1.XI.2105.1 [Poptr1_1:234125]	HSI 1	HSI	1	842	B3/zfCW (104-46)	2.3e-26
eugene3.00040219 [Poptr1_1:555506]	HSI 2	HSI	1	918	B3/zfCW (104-46)	1e-26
eugene3.00161312 [Poptr1_1:577177]	HSI 3	HSI	1	917	B3/zfCW (104-46)	1.7e-26
gw1.VI.985.1 [Poptr1_1:416612]	HSI 4	HSI	1	878	B3/zfCW (104-46)	1e-26
gw1.XIX.2649.1 [Poptr1_1:250249]	HSI 5	HSI	1	885	GATA/B3/zfCW (42-97-46)	2.2e-22
gw1.XIII.273.1 [Poptr1_1:240024]	HSI 6	HSI	1	891	B3/zfCW (104-46)	2e-30
gw1.XIII.255.1 [Poptr1_1:240006]	HSI 7	HSI	1	873	B3/zfCW (104-46)	2e-30
grail3.0003020302 [Poptr1_1:642997]	ARF 1	ARF/ I / IA	1	316 incomplete	B3/ARF (106-68)	3.7e-32
grail3.0002064402 [Poptr1_1:652033]	ARF 2	ARF/ I / IA	1	363 incomplete	B3/ARF (106-72)	5.3e-35
gw1.II.3332.1 [Poptr1_1:411997]	ARF 3	ARF/ I / IA	1	852	B3/ARF/Aux/IAA III/IV (106-84-33-44)	5.5e-33
gw1.V.808.1 [Poptr1_1:205407]	ARF 4	ARF/ I / IA	1	391 incomplete	B3/ARF (106-84)	4.1e-33
gw1.44.432.1 [Poptr1_1:289219]	ARF 5	ARF/ I / IA	1	796	B3/ARF/Aux/IAA III/IV (106-85-33-44)	4.9e-32
gw1.VI.2366.1 [Poptr1_1:417993]	ARF 6	ARF/ I / IA	1	1090	B3/ARF/Aux/IAA III/IV (106-84-33-44)	1.9e-31
eugene3.00280060 [Poptr1_1:589324]	ARF 7	ARF/ I / IA	1	1057	B3/ARF/Aux/IAA III/IV (106-83-33-44)	1.8e-32
gw1.IV.3880.1 [Poptr1_1:198791]	ARF 8	ARF/ I / IA	1	821	B3/ARF/Aux/IAA III/IV (106-84-33-44)	4.9e-32
fgenesh4_pg.C_LG_I002802 [Poptr1_1:753199]	ARF 9	ARF/ I / IA	1	884	B3/ARF/Aux/IAA III/IV (106-84-33-44)	4.2e-33
estExt_fgenesh4_pg.C_1640064 [Poptr1_1:828493]	ARF 10	ARF/ I / IA	1	1113	B3/ARF/Aux/IAA III/IV (106-84-33-44)	1.2e-31
fgenesh4_pg.C_LG_XVIII000045 [Poptr1_1:778677]	ARF 11	ARF/ I / IA	1	1047	B3/ARF/Aux/IAA III/IV (106-83-33-44)	7.6e-30
fgenesh4_pg.C_LG_IX001438 [Poptr1_1:768387]	ARF 12	ARF/ I / IB	1	713	B3/ARF/Aux/IAA III/IV (106-83-27-42)	8e-31
fgenesh4_pg.C_scaffold_187000006 [Poptr1_1:786899]	ARF 13	ARF/ I / IB	1	714	B3/ARF (106-83)	2.6e-32
gw1.I.7907.1 [Poptr1_1:179307]	ARF 14	ARF/ II / IIB	1	376 incomplete	B3/ARF (106-83)	3.5e-32
eugene3.00150845 [Poptr1_1:575450]	ARF 15	ARF/ II / IIB	1	852	B3/ARF/Aux/IAA III/IV (106-83-34-44)	8.7e-34
estExt_fgenesh4_pm.C_LG_III0550 [Poptr1_1:830919]	ARF 16	ARF/ II / IIB	1	751	B3/ARF/Aux/IAA III/IV (106-83-34-44)	8.7e-33
estExt_fgenesh4_pg.C_1500013 [Poptr1_1:828321]	ARF 17	ARF/ II / IIB	1	660	B3/ARF/Aux/IAA III/IV (106-83-34-44)	6.2e-33
estExt_fgenesh4_pm.C_LG_XII0386 [Poptr1_1:834367]	ARF 18	ARF/ II / IIB	1	854	B3/ARF/Aux/IAA III/IV (106-83-34-44)	2.3e-33
estExt_fgenesh4_pm.C_860029 [Poptr1_1:836829]	ARF 19	ARF/ II / IIB	1	662	B3/ARF/Aux/IAA III/IV (106-83-34-44)	6.2e-33
gw1.III.1140.1 [Poptr1_1:414037]	ARF 20	ARF/ II / IIC	1	583	B3/ARF/Aux/IAA III/IV (106-80-34-44)	3.9e-34
gw1.II.1258.1 [Poptr1_1:409923]	ARF 21	ARF/ II / IIC	1	647 incomplete	B3/ARF/Aux/IAA III/IV (107-80-34-32)	1.4e-31
gw1.XIV.1750.1 [Poptr1_1:245007]	ARF 22	ARF/ II / IIC	1	601	B3/ARF/Aux/IAA III/IV (107-80-35-44)	1.2e-32
gw1.I.8521.1 [Poptr1_1:179921]	ARF 23	ARF/ II / IIC	1	588	B3/ARF/Aux/IAA III/IV (106-80-34-44)	4.1e-34
gw1.XIV.424.1 [Poptr1_1:243681]	ARF 24	ARF/ II / IIE	1	663	B3/ARF (106-89)	1.2e-32
gw1.XIV.2727.1 [Poptr1_1:245984]	ARF 25	ARF/ II / IIE	1	698	B3/ARF (106-83)	8.7e-33
gw1.V.5078.1 [Poptr1_1:209677]	ARF 26	ARF/ III	1	216 incomplete	B3 (105)	1.5e-30
gw1.II.3661.1 [Poptr1_1:412326]	ARF 27	ARF/ III	1	594	B3/ARF (106-85)	1e-30
gw1.28.632.1 [Poptr1_1:282058]	ARF 28	ARF/ III	1	652 incomplete	B3/ARF/Aux/IAA III (106-84-33)	1e-30
gw1.28.631.1 [Poptr1_1:282057]	ARF 29	ARF/ III	1	695	B3/ARF (106-84)	1e-30
fgenesh4_pg.C_LG_IX001411 [Poptr1_1:768360]	ARF 30	ARF/ III	1	690	B3/ARF/Aux/IAA III/IV (106-84-34-38)	2.9e-32
estExt_fgenesh4_pm.C_LG_XVI0323 [Poptr1_1:835516]	ARF 31	ARF/ III	1	700 incomplete	B3/ARF/Aux/IAA III/IV (106-84-34-38)	1.2e-31
estExt_fgenesh4_pm.C_LG_X0888 [Poptr1_1:833860]	ARF 32	ARF/ III	1	669	B3/ARF/Aux/IAA III/IV (106-84-34-41)	3.8e-33
fgenesh4_pg.C_LG_VIII000301 [Poptr1_1:765287]	ARF 33	ARF/ III	1	671	B3/ARF/Aux/IAA III/IV (106-84-34-41)	3.8e-33
eugene3.00660262 [Poptr1_1:595068]	ARF 34	ARF/ III	1	708	B3/ARF/Aux/IAA III/IV (106-84-34-41)	6.2e-33
gw1.XI.848.1 [Poptr1_1:232868]	RAV 1	RAV	1	116 incomplete	B3 (109)	2e-35
gw1.I.5616.1 [Poptr1_1:177016]	RAV 2	RAV	1	445	B3 (109)	7.1e-35
gw1.XIV.1973.1 [Poptr1_1:245230]	RAV 3	RAV	1	113 incomplete	B3 (109)	3.4e-34
gw1.II.760.1 [Poptr1_1:409425]	RAV 4	RAV	1	328	B3 (109)	1.1e-35
gw1.XVI.2361.1 [Poptr1_1:256422]	RAV 5	RAV	1	291	B3 (107)	9e-34
gw1.VI.714.1 [Poptr1_1:416341]	RAV 6	RAV	1	290	B3 (107)	2e-34
gw1.VIII.1153.1 [Poptr1_1:419725]	RAV 7	RAV (AP2)/ I	1	369	AP2/B3 (63-109)	6.6e-35
eugene3.00101225 [Poptr1_1:566667]	RAV 8	RAV (AP2)/ I	1	367	AP2/B3 (63-109)	6e-36
gw1.XVIII.3274.1 [Poptr1_1:262733]	RAV 9	RAV (AP2)/ II	1	345	AP2/B3 (63-113)	4.1e-32
fgenesh4_pg.C_LG_VI001206 [Poptr1_1:762896]	RAV 10	RAV (AP2)/ II	1	324	AP2/B3 (63-92)	1e-17
eugene3.00031908 [Poptr1_1:555275]	RAV 11	RAV (AP2)/ II	1	369	AP2/B3 (63-105)	4.8e-26
gw1.1408.1.1 [Poptr1_1:270412]	REM 1	REM/ REM I	1	211	B3 (95)	2.8e-23
estExt_Genewise1_v1.C_400705 [Poptr1_1:740362]	REM 2	REM/ REM I	1	200	B3 (86)	1.3e-15
gw1.IX.2134.1 [Poptr1_1:201669]	REM 3	REM/ REM I	1	211	B3 (89)	5.2e-23
eugene3.01300058 [Poptr1_1:581504]	REM 4	REM/ REM I	1	193	B3 (95)	2.3e-22
eugene3.00090632 [Poptr1_1:557372]	REM 5	REM/ REM I	1	439	B3 (95)	7.7e-26
eugene3.00181237 [Poptr1_1:579013]	REM 6	REM/ REM I	1	404	B3 (95)	3.2e-23
fgenesh4_pg.C_LG_V000511 [Poptr1_1:760459]	REM 7	REM/ REM I	1	456	B3 (95)	7.8e-22
estExt_fgenesh4_pg.C_LG_VII0894 [Poptr1_1:819966]	REM 8	REM/ REM I	1	468	B3 (95)	6.8e-25
eugene3.01300059 [Poptr1_1:581505]	REM 9	REM/ REM I	1	476	B3 (95)	3.2e-24
eugene3.00090631 [Poptr1_1:557371]	REM 10	REM/ REM I	1	476	B3 (95)	8.6e-25
gw1.130.33.1 [Poptr1_1:267711]	REM 12	REM/ REM VI	1	165 incomplete	B3 (86)	3.6e-22
fgenesh4_pg.C_scaffold_2789000001 [Poptr1_1:791723]	REM 13	REM/ REM VI	1	155 incomplete	B3 (99)	1.3e-22
fgenesh4_pg.C_LG_X001725 [Poptr1_1:770235]	REM 18	REM/ REM VI	2	341	B3/B3 (80-96)	7.8E-14; 3.6E-21
fgenesh4_pg.C_scaffold_130000008 [Poptr1_1:784500]	REM 19	REM/ REM VI	2	407	B3/B3 (96-96)	1.5E-15; 5.8E-16
gw1.130.31.1 [Poptr1_1:267709]	REM 20	REM/ REM VI	2	321	B3/B3 (96-99)	4.00E-11; 2.60E-20
gw1.40.555.1 [Poptr1_1:286795]	REM 14	REM/ REM VIII 1	2	318	B3/B3 (94-101)	4.5E-17; 2E-12
fgenesh4_pg.C_LG_II001189 [Poptr1_1:755009]	REM 15	REM/ REM VIII 1	2	430	B3/B3 (94-103)	4.1E-16; 2.6E-08
eugene3.00021207 [Poptr1_1:551892]	REM 17	REM/ REM VIII 1	1	122	B3 (98)	1.1e-09
fgenesh4_pg.C_scaffold_40000221 [Poptr1_1:781471]	REM 16	REM/ REM VIII 2	3	735	B3/B3/B3 (118-100-88)	4.1E-16; 1.4E-13; 2.8E-12
eugene3.00400040 [Poptr1_1:591695]	REM 21	REM/ REM VIII 5	2	391	B3/B3 (94-99)	2.1E-11; 4.8E-11
fgenesh4_pg.C_scaffold_86000096 [Poptr1_1:783236]	REM 22	REM/ REM VIII 5	3	558	B3/B3/B3 (95-100-96)	6.5E-16; 1.4E-23; 3.3E-18
fgenesh4_pg.C_LG_VII000971 [Poptr1_1:764626]	REM 23	REM/ REM VIII 5	1	227	B3 (96)	2.5e-10
fgenesh4_pg.C_LG_XVIII001069 [Poptr1_1:779701]	REM 24	REM/ REM VIII 5	1	182	B3 (96)	8.2e-18
fgenesh4_pg.C_LG_VII000973 [Poptr1_1:764628]	REM 25	REM/ REM VIII 6	2	299	B3/B3 (98-64)	1.7E-16; 3.7E-11
eugene3.00120859 [Poptr1_1:570206]	REM 11	REM/ REM VIII 10	1	289	B3 (95)	1e-19
eugene3.55540001 [Poptr1_1:593638]	REM 26	REM/ REM XI	1	118	B3 (101)	3e-14
eugene3.72070001 [Poptr1_1:595684]	REM 27	REM/ REM XI	1	123	B3 (101)	5.9e-09
eugene3.18970001 [Poptr1_1:586151]	REM 28	REM/ REM XI	1	123	B3 (101)	4.3e-09
eugene3.00120192 [Poptr1_1:569539]	REM 29	REM/ REM XI	1	120	B3 (102)	4.8e-12
fgenesh4_pg.C_LG_XV000157 [Poptr1_1:775729]	REM 30	REM/ REM XI	1	119	B3 (104)	9.7e-15
eugene3.00150174 [Poptr1_1:574779]	REM 31	REM/ REM XI	1	119	B3 (102)	1.7e-07
eugene3.05020005 [Poptr1_1:593334]	REM 32	REM/ REM XI	1	118	B3 (101)	3e-14
eugene3.00120185 [Poptr1_1:569532]	REM 33	REM/ REM XI	1	118	B3 (101)	9e-15
eugene3.00120184 [Poptr1_1:569531]	REM 34	REM/ REM XI	1	118	B3 (101)	9e-15
