# Supplementary material for: Evolution of the B3 DNA Binding Superfamily: New Insights into REM Family Gene Diversification
Source: PLoS One. 2009 Jun 8;4(6):e5791. doi: 10.1371/journal.pone.0005791 (PMC2688026; doi:10.1371/journal.pone.0005791)
Supplement: Table S4 — Orysa sativa B3 gene list. Gene ID and additional information about rice B3 genes used in this study. The source for all sequences was the TIGR data bank. Asterisks denote protein not found by Swaminathan et al. [30]. (0.05 MB XLS) [file pone.0005791.s008.xls]

## Sheet: Rice gene list
Locus Identifier (TIGR)	Gene Name	Gene Family/ Class/Sub-class	No. of B3 domain	No. of full-length protein	Domains found (PFAM)– No. of aminoacid	E-value
Os01g68370	ABI3 1	ABI3	1	704	B3 (105)	4.8e-21
Os01g51610	ABI3 2	ABI3	1	289	B3 (107)	4e-19
Os08g01090	ABI3 3	ABI3	1	362	B3 (104)	1.8e-15
Os04g58010	ABI3 4	ABI3	1	530	B3 (106)	3.1e-23
Os04g58000	ABI3 5	ABI3	1	433	B3 (104)	4.4e-21
Os07g37610	HSI 1	HSI	1	947	B3/zfCW (104-46)	1.1e-23
Os07g48200	HSI 2	HSI	1	638	B3/zfCW (104-46)	3e-28
Os04g56850	ARF11	ARF/ I / IA	1	955	B3/ARF/Aux/IAA III/IV (106-83-33-44)	1.5e-32
Os02g04810	ARF5	ARF/ I / IA	1	1158	B3/ARF (95-83-33-44)	4.7e-25
Os02g06910	ARF6	ARF/ I / IA	1	908	B3/ARF (106-84-33-44)	6.3e-33
Os04g57610	ARF12	ARF/ I / IA	1	821	B3/ARF (106-84-33-44)	8.3e-32
Os06g09660	ARF16	ARF/ I / IA	1	1055	B3/ARF (106-83-33-44)	4.4e-32
Os06g46410	ARF17	ARF/ I / IA	1	917	B3/ARF (106-84-33-44)	6.6e-34
Os06g48950	ARF19	ARF/ I / IA	1	1115	B3/ARF (106-84-33-44)	2.8e-31
Os08g40900	ARF21	ARF/ I / IA	1	1055	B3/ARF (106-84-33-44)	3.6e-31
Os12g41950	ARF25	ARF/ I / IA	1	899	B3/ARF (106-84-33-44)	2.6e-33
Os01g48060	ARF2	ARF/ I / IB	1	722	B3/ARF (106-86)	3.3e-30
Os01g54990	ARF3	ARF/ I / IB	1	731	B3/ARF (106-82)	4.8e-32
Os05g43920	ARF14	ARF/ I / IB	1	699	B3/ARF (118-82)	1.2e-24
Os05g48870	ARF15	ARF/ I / IB	1	695	B3/ARF (106-82)	7.7e-31
Os01g70270	ARF4	ARF/ II / IIB	1	808	B3/ARF (106-82-34-44)	1.5e-30
Os02g35140	ARF7	ARF/ II / IIB	1	678	B3/ARF (106-83-34-44)	4.3e-34
Os04g36054	ARF9	ARF/ II / IIB	1	673	B3/ARF (106-86-34-44)	6.7e-34
Os11g32110	ARF23	ARF/ II / IIB	1	836	B3/ARF (106-83-34-44)	3.8e-34
Os12g29520	ARF24	ARF/ II / IIB	1	841	B3/ARF (106-83-34-44)	1.2e-34
Os01g13520	ARF1	ARF/ II / IIC	1	699	B3/ARF (106-82-34-44)	5.1e-31
Os02g41800	ARF8	ARF/ III	1	681	B3/ARF (106-84-34-41)	9.9e-33
Os04g43910	ARF10	ARF/ III	1	695	B3/ARF (106-84-34-41)	4.6e-33
Os04g59430	ARF13	ARF/ III	1	529	B3/ARF (110-78)	2.1e-28
Os06g47150	ARF18	ARF/ III	1	700	B3/ARF (106-84-34-41)	2.7e-34
Os10g33940	ARF22	ARF/ III	1	698	B3/ARF (106-84-34-41)	9.2e-34
Os07g08520	ARF20	ARF/ IV	2	728	B3/ARF/B3/ARF (117-78-110-77)	9.7E-22; 6E-22
Os07g08530	ARF26	ARF/ IV	1	407	B3 (107)	2.1e-19
Os07g08540	ARF27	ARF/ IV	2	762	B3/B3 (103-103)	6.6E-21; 7.3E-24
Os07g08600	ARF28	ARF/ IV	1	524	B3 (100)	2.5e-25
Os07g17230	RAV 1	RAV	1	1357	B3 (100/ 4xLLR1/NB-ARC/2xLRR1)	9.1e-21
Os10g39190	RAV 2	RAV	1	312	B3 (122)	4e-31
Os08g06120	RAV 3	RAV	1	287	B3 (98)	7.6e-30
Os03g02900	RAV 4	RAV	1	311	B3 (109)	5.4e-33
Os04g49230	RAV 5	RAV	1	316	B3 (105)	1.2e-31
Os02g45850	RAV 6	RAV	1	412	B3/GRAS (110-27)	8.9e-33
Os11g05740	RAV 7	RAV	1	279	B3 (105)	2.1e-33
Os01g04750	RAV 8	RAV (AP2)/ I	1	317	AP2/B3 (63-110)	5.5e-34
Os01g04800	RAV 9	RAV (AP2)/ I	1	365	AP2/B3 (63-114)	1.9e-36
Os02g25830	RAV10	RAV/ I	1	272	B3 (38)	1.5e-06
Os01g49830	RAV 11	RAV (AP2)/ I	1	393	AP2/B3 (63-113)	3.2e-35
Os05g47650	RAV 12	RAV (AP2)/ I	1	394	AP2/B3 (63-125)	2.7e-29
Os06g09420	REM 1	REM/ REM I	1	237	B3 (95)	3.8e-25
Os03g08620	REM 2	REM/ REM I	1	237	B3 (95)	4.9e-27
Os05g40280	REM 3	REM/ REM I	1	279	B3 (95)	1.6e-25
Os01g13300	REM 4	REM/ REM I	1	495	B3 (95)	1.1e-24
Os04g31730	REM 5	REM/ REM XII	1	212	B3 (63)	1.1e-05
Os06g02230	REM 6	REM/ REM XII	1	175	B3 (102)	2.6e-16
Os11g09160	REM 7	REM/ REM VIII 3	2	406	B3/B3 (85-99)	4.1E-17; 1.7E-14
Os01g52514	REM 8	REM/ REM VIII 3	2	402	B3/B3 (104-96)	9.3E-27; 4E-26
Os01g52540	REM 9	REM/ REM VIII 7	1	703	B3 (86)	7.3e-19
Os01g67830	REM 10	REM/ REM VIII 10	2	673	B3/B3 (94-107)	3.1E-15; 5.1E-09
Os02g38470	REM 11	REM/ REM VIII 10	2	1048	B3/B3 (63-51)	1.5E-09; 1.1E-07
Os04g27990	REM 12	REM/ REM V	1	127	B3 (109)	1.6e-17
Os04g27960	REM 13	REM/ REM V	3	417	B3/B3/B3 (101-99-106)	4.3E-20; 2.6E-18; 1.5E-17
Os04g28000	REM 14	REM/ REM V	2	250	B3/B3 (64-108)	1.6E-11; 1E-19
Os06g42630	REM 15	REM/ REM V	2	393	B3/B3 (94-98)	5.9E-15; 5.2E-14
Os03g11370	REM 16	REM/ REM V	2	270	B3/B3 (98-113)	7.7E-21; 2.5E-09
Os11g40900	REM 17	REM/ REM III	1	215	B3 (52)	3.9e-05
Os11g13900	REM 18	REM/ REM III	1	232	B3 (52)	3.9e-05
Os10g17630	REM 19	REM/ REM III	1	272	B3 (63)	6.5e-10
Os07g12820	REM 20	REM/ REM III	1	299	B3 (81)	2.2e-14
Os10g07060	REM 21	REM/ REM III	1	168	B3 (94)	4e-17
Os02g10420	REM 22	REM/ REM XI	1	110	B3 (76)	9.6e-10
Os03g06850	REM 23	REM/ REM XI	1	91	B3 (68)	1.1e-09
Os08g30500	REM 24	REM/ REM XI	1	102	B3 (34)	5.3e-08
Os03g42230	REM 25	REM/ REM XIII	3	536	B3/B3/B3 (94-105-105)	2.4E-19; 2.3E-12; 1.5E-13
Os03g42240	REM 26	REM/ REM XIII	3	536	B3/B3/B3 (94-104-106)	7.8E-18; 2.3E-09; 4.9E-12
Os03g42250	REM 27	REM/ REM XIII	1	253	B3 (94)	1.3e-20
Os03g42280	REM 28	REM/ REM XIII	3	314	B3/B3/B3 (104-104-104)	5.6E-21; 6.8E-21; 8.7E-21
Os03g42290	REM 29	REM/ REM XIII	2	349	B3/B3 (105-105)	1.3E-09; 1.2E-21
Os03g42420	REM 30	REM/ REM XIII	2	382	B3/B3 (91-92)	2.7E-25; 6.2E-14
Os03g42430	REM 31	REM/ REM XIII	1	378	B3 (96)	1.5e-25
Os12g40090	REM 32	REM/ REM XIII	2	334	B3/B3 (98-94)	1.5E-14; 1.6E-09
Os12g40120*	REM 33	REM/ REM XIII	1	366	B3 (98)	6.2e-14
Os12g40070	REM 34	REM/ REM XIII	4	661	B3/B3/B3/B3 (91-93-100-43)	5.4E-16; 1.5E-14; 2.8E-07; 7.5E-10
Os12g40080	REM 35	REM/ REM XIII	3	490	B3/B3/B3 (94-96-101)	2.8E-18; 5.2E-10; 3.7E-13
Os03g42370	REM 36	REM/ REM XIII	5	1029	B3/B3/B3/B3/B3 (94-90-94-94-91)	2.8E-27; 9.4E-10; 8.1E-24; 8.1E-22; 6.3E-17
Os03g42410	REM 37	REM/ REM XIII	2	306	B3/B3 (101-85)	2.1E-21; 6.4E-11
Os08g23470	REM 38	REM/ REM XIII	1	270	B3 (94)	5.1e-13
Os08g23570	REM 39	REM/ REM XIII	1	391	B3 (82)	4.4e-12
