# Supplementary material for: Evolution of the B3 DNA Binding Superfamily: New Insights into REM Family Gene Diversification
Source: PLoS One. 2009 Jun 8;4(6):e5791. doi: 10.1371/journal.pone.0005791 (PMC2688026; doi:10.1371/journal.pone.0005791)
Supplement: Table S6 — List of detected age estimation in B3 proteins. dS, YA and MYA means synonimous distance, years and million years ago. (0.10 MB XLS) [file pone.0005791.s010.xls]

## Sheet: in silico expression analysis
Gene	Family	Class	Root (15days)	Hypocotyl	Rosette leaf # 6	Vegetative rosette (14 days)	Shoot apex (14 days)	Inflorescence (21 days)	flowers stage 9	flowers stage 10/11	flowers stage 12	flowers stage 15	mature pollen	siliques, w/ seeds stage 3; mid globular	seeds, mid to late torpedo embryos	seeds; curled cotyledons to early green cotyledons embryos	Max
At3g19184	REM 1	REM I	na	na	na	na	na	na	na	na	na	na	na	na	na	na
At5g42700	REM 2	REM I	0.5836	0.634	0.6224	0.676	3.3122	2.8278	2.1593	1.2147	0.6545	0.4807	1.4451	0.5389	0.6235	0.927	3.3122
At5g58280	REM 3	REM I	0.6526	0.6352	0.8839	0.8404	1.711	2.44	1.5021	1.1731	0.869	0.6419	1.9448	0.7224	0.7246	0.9599	2.44
At1g49480	RTV1/REM 4	REM VI	0.6288	0.8538	0.7573	0.9359	1.581	1.5347	1.514	1.3921	1.2182	0.9884	0.0192	0.8231	1.0402	0.4074	1.581
At3g18990	VRN1/REM 5	REM VI	1.3436	0.9339	0.4721	0.7474	1.1286	1.4977	1.4256	1.2192	1.091	0.6922	0.0968	1.0221	1.3984	0.9345	1.4977
At4g33280	REM 6	REM VIII	0.2113	0.2961	0.3613	0.7239	0.5302	0.5376	0.469	0.3805	0.2851	0.313	0.78	0.3067	12.6988	4.3973	12.6988
At3g18960	REM 7	REM VIII	0.095	0.4639	0.2438	1.3443	3.7567	2.8561	1.4438	1.0365	0.6557	0.3944	0.2163	0.9916	50.008	0.1374	50.008
At4g01580	REM 8	REM VIII	na	na	na	na	na	na	na	na	na	na	na	na	na	na	0
At1g49475	REM 9	REM VIII	na	na	na	na	na	na	na	na	na	na	na	na	na	na	0
At5g66980	REM10	REM VIII	0.7598	0.7541	0.9968	0.8842	0.752	0.914	0.8209	0.8239	0.808	0.784	5.1215	0.7903	0.8163	1.7239	5.1215
At5g60140	REM 11	REM VIII	0.056	0.0586	0.0822	0.077	0.0565	0.081	0.4137	1.366	2.864	1.5824	0.3639	9.9568	2.3399	0.8262	9.9568
At5g60130	REM 12	REM VIII	0.81	0.7953	0.9113	0.8476	0.7779	0.8498	0.7804	0.7125	0.8009	0.7809	3.0544	2.3925	1.312	1.4172	3.0544
At3g46770	REM 13	REM VIII	0.0747	0.2325	0.174	0.1016	0.0996	0.3309	1.5091	3.15	3.8936	1.0163	0.3071	1.7056	0.1465	0.2177	3.8936
At1g16640	REM 14	REM VIII	0.4867	0.762	0.8006	0.6347	2.8839	3.2335	2.263	0.9073	0.7092	0.5352	1.4884	0.9357	0.6129	0.7709	3.2335
At5g57720	REM 15	REM VIII	0.1944	0.1832	0.3441	0.2228	1.4446	9.7258	4.854	0.6709	0.2493	0.1816	0.6877	0.1798	0.2479	0.3447	9.7258
At3g53310	REM 16	REM VIII	0.0421	0.0605	0.4037	0.092	1.3259	5.8556	4.5875	1.3442	0.4039	0.3129	0.1567	0.3716	0.1494	0.0589	5.8556
At4g34400	REM 17	REM VIII	0.0253	0.0301	0.0408	0.0211	6.8423	8.1856	2.2439	0.6557	0.0916	0.041	0.0734	0.0655	0.0328	0.0398	8.1856
At3g06160	REM 18	REM VIII	0.0608	0.083	0.1485	0.4459	2.8273	3.9517	3.585	2.7882	1.2577	1.1949	0.2046	0.7338	0.1385	0.0975	3.9517
At3g06220	REM 19	REM VIII	0.0173	0.0262	0.0184	0.0395	3.6198	5.6179	3.4017	2.1697	1.3698	0.3024	0.0359	0.2705	0.027	0.0266	5.6179
At5g18000	REM 20	REM VII	0.2177	0.2027	0.2647	0.1881	0.3417	0.575	1.449	1.7515	3.9873	1.0446	0.3961	2.3191	0.2402	0.4108	3.9873
At5g18090	REM 21	REM VII	0.4287	0.39	0.4514	0.4798	0.3874	0.4622	0.6569	2.1359	3.3584	0.8266	0.7447	3.6823	0.4539	0.4399	3.6823
At3g17010	REM 22	REM VII	0.2901	0.2944	0.3792	0.3242	2.4431	10.9606	3.6305	0.3166	0.2942	0.2819	0.5949	0.305	0.3319	0.4455	10.9606
At2g35310	REM 23	REM VII	0.147	0.1587	0.1749	0.3309	2.5354	3.3596	3.1768	2.108	1.4618	0.4885	0.2889	1.6117	0.4648	0.3963	3.3596
At2g16210	REM 24	REM VII	0.0924	0.0891	0.1048	0.0898	1.3403	9.0283	9.5044	1.4977	0.3612	0.1352	0.2262	0.1075	0.123	0.1481	9.5044
At5g09780	REM 25	REM VII	0.4502	0.3694	0.5793	0.4457	1.5889	8.7907	3.0274	0.4782	0.374	0.4298	1.2108	0.4712	0.5333	0.9161	8.7907
At5g25475	REM 26	REM VII	0.2595	0.8552	0.1044	0.6949	3.7475	3.6377	2.5263	1.7917	1.442	0.9154	0.0776	0.9366	0.2988	0.0449	3.7475
At5g25470	REM 27	REM VII	0.1526	0.3165	0.6495	0.2752	0.2756	0.4643	0.8224	1.0039	0.7249	0.8622	0.3699	3.6181	9.9381	0.9094	9.9381
At1g26680	REM 28	REM IX	0.2294	0.1849	0.1815	0.1595	0.6526	0.4043	0.1819	0.1596	0.1446	0.1461	0.4249	0.1448	20.8341	0.2989	20.8341
At2g24650	REM 29	REM IX	0.1137	0.4794	0.5274	0.5535	3.625	2.7162	1.8936	1.6718	0.6981	0.423	0.4547	0.7493	13397	0.3384	13397
At2g24680	REM 30	REM IX	na	na	na	na	na	na	na	na	na	na	na	na	na	na	0
At2g24690	REM 31	REM IX	na	na	na	na	na	na	na	na	na	na	na	na	na	na	0
At2g24700	REM 32	REM IX	na	na	na	na	na	na	na	na	na	na	na	na	na	na	0
At4g00260	REM 33	REM IX	na	na	na	na	na	na	na	na	na	na	na	na	na	na	0
At4g31610	REM 34	REM IX	0.127	0.122	0.1943	0.1525	2.7386	4.6471	1.293	0.6928	0.979	0.2476	0.7483	0.2695	0.2182	0.3452	4.6471
At4g31615	REM 35	REM IX	na	na	na	na	na	na	na	na	na	na	na	na	na	na	0
At4g31620	REM 36	REM IX	0.352	0.654	0.4998	0.3842	5.5004	3.6868	1.0706	0.4611	0.428	0.2929	1.5079	0.348	1.5479	0.8103	5.5004
At4g31630	REM 37	REM IX	0.8944	0.8771	1.0108	0.9328	1.2034	0.9092	0.7662	0.7668	0.81	0.8319	2.2197	0.9052	1.0716	1.9807	2.2197
At4g31640	REM 38	REM IX	na	na	na	na	na	na	na	na	na	na	na	na	na	na	0
At4g31650	REM 39	REM IX	na	na	na	na	na	na	na	na	na	na	na	na	na	na	0
At4g31660	REM 40	REM IX	na	na	na	na	na	na	na	na	na	na	na	na	na	na	0
At4g31680	REM 41	REM IX	0.8038	0.8677	1.0669	0.8865	1.1146	0.8473	0.7104	0.7537	0.8297	0.8252	3.05	0.865	1.0704	1.8356	3.05
At4g31690	REM 42	REM IX	na	na	na	na	na	na	na	na	na	na	na	na	na	na	0
At1g20600	REM 43	REM X	na	na	na	na	na	na	na	na	na	na	na	na	na	na
At4g03170	REM 44	REM X	0.8161	0.8054	1.1317	0.9247	0.8077	0.8119	1.3584	0.7756	0.8062	0.7725	3.0322	0.8289	0.9697	1.8301
At1g05930	REM 45	REM V	na	na	na	na	na	na	na	na	na	na	na	na	na	na
																	0
At3g24650	ABI3	ABI3	0.0501	0.0498	0.0575	0.0595	0.0511	0.0523	0.0539	0.0497	0.0541	0.0564	0.0851	0.0513	8.3255	17.7892	17.7892
At1g28300	LEC2	ABI3	0.5637	0.6169	0.6917	0.6737	0.6733	0.62	0.5918	0.5166	0.563	0.6085	2.7032	0.6242	4.1525	1.2029	4.1525
At3g26790	FUS3	ABI3	0.0669	0.0744	0.0916	0.0664	0.0692	0.0632	0.0535	0.0725	0.3054	0.0682	0.2068	0.0707	14.2287	9.4169	14.2287
At2g30470	HSI2/VAL1	HSI	0.537	0.582	0.4417	0.937	0.9369	1.1223	1.1115	0.97	0.6278	0.5156	0.2601	0.4011	4.6084	1.4273	4.6084
At4g32010	HSI2 L1/VAL2	HSI	0.7758	1.019	0.8401	1.0291	1.1399	1.1565	0.9271	1.0599	1.0348	0.6451	0.1238	0.2919	0.8224	0.5193	1.1565
At4g21550	HSI2 L2/VAL3	HSI	0.2419	0.3165	0.3993	0.3614	2.2181	1.8538	1.7124	1.3763	1.3233	1.1253	0.6923	1.4581	0.8728	0.7789	2.2181
																	0
At1g19220	ARF19	ARF IA	1.0979	1.7299	0.6484	0.7936	1.1461	1.4032	0.7883	0.7968	0.589	0.8317	0.3126	0.5692	0.4769	0.5336	1.7299
At1g19850	ARF5	ARF IA	0.1451	0.4871	0.0976	0.4793	3.1665	4.2893	1.8825	1.6061	1.4778	0.5469	0.053	0.3598	0.6491	0.2934	4.2893
At1g30330	ARF6	ARF IA	0.2911	0.9413	0.3542	0.3366	2.0924	2.2984	1.6214	1.7685	1.5457	1.1789	0.0335	0.5363	0.5151	0.3122	2.2984
At5g20730	ARF7	ARF IA	0.9382	1.3149	1.2072	0.6724	0.7095	0.8231	0.8841	1.038	0.9479	1.3616	0.072	0.6329	0.566	1.2745	1.3616
At5g37020	ARF8	ARF IA	0.2499	0.8519	0.2306	0.392	1.804	1.7317	1.6166	1.8975	2.0795	1.8105	0.1955	0.6089	0.3689	0.211	2.0795
At2g33860	ARF3	ARF IB	0.3046	1.0294	0.3266	0.6909	3.3623	3.5359	1.8388	1.5238	0.8796	0.1814	0.1905	0.3483	0.8446	0.2065	3.5359
At5g60450	ARF4	ARF IB	0.4676	1.0279	0.33	0.5351	2.4414	2.7125	1.3501	1.0743	0.6713	0.4709	0.1382	0.2628	1.2006	0.5623	2.7125
At1g59750	ARF1	ARF IIB	0.5525	1.2913	0.6076	1.0992	1.9711	2.2376	1.7202	1.358	0.672	0.5295	0.0874	0.6112	0.7761	1.6788	2.2376
At5g62000	ARF2	ARF IIB	0.6741	0.3764	1.1583	0.8861	1.3401	1.1659	1.3086	1.0696	0.8492	0.7447	0.0555	0.0401	0.1525	0.1847	1.3401
At2g46530	ARF11	ARF IIC	0.2914	0.1772	0.3964	0.6781	1.8247	2.7065	0.8563	0.5992	0.2121	0.1694	0.3188	0.227	4.833	1.5852	4.833
At3g61830	ARF18	ARF IIC	0.2841	0.2616	0.3507	0.6994	3.6036	2.6055	2.0029	1.6088	0.7461	0.4483	0.3796	0.5432	1.5485	1.095	3.6036
At4g23980	ARF9	ARF IIC	1.3415	0.7983	0.633	0.6315	1.1323	1.1189	1.2376	1.3741	0.8133	0.8462	0.2677	0.5257	1.0882	0.5473	1.3741
At1g34170	ARF13	ARF IID	0.7088	0.7267	1.3399	0.8814	0.7573	0.7275	0.7197	0.7703	0.7554	0.6646	4.0539	0.7555	0.8661	2.0044	4.0539
At1g34310	ARF12	ARF IID	0.164	0.4225	2.1622	1.5246	0.4196	0.4336	0.6	0.8156	1.043	0.7228	0.7562	1.245	0.8622	0.3908	2.1622
At1g34390	ARF22	ARF IID	na	na	na	na	na	na	na	na	na	na	na	na	na	na	0
At1g34410	ARF21	ARF IID	0.8645	1.2208	1.031	0.9004	1.063	1.2352	0.8038	0.7867	0.8887	0.811	2.2377	0.9504	0.9499	1.3246	2.2377
At1g35240	ARF20	ARF IID	na	na	na	na	na	na	na	na	na	na	na	na	na	na	0
At1g35520	ARF15	ARF IID	na	na	na	na	na	na	na	na	na	na	na	na	na	na	0
At1g35540	ARF14	ARF IID	na	na	na	na	na	na	na	na	na	na	na	na	na	na	0
At1g43950	ARF23	ARF IID	0.7744	0.7786	1.0722	0.914	0.7951	0.9114	0.7266	0.7233	0.783	0.7919	3.6222	0.8152	0.8829	2.2633	3.6222
At1g77850	ARF17	ARF III	0.8647	0.649	0.7573	0.8207	0.6349	0.6349	1.8396	1.8709	0.8795	0.6352	1.9265	1.946	2.4642	2.2756	2.4642
At2g28350	ARF10	ARF III	1.1067	1.5202	0.5024	0.4871	1.1652	1.257	1.1346	1.3586	1.0863	1.2192	0.6877	0.8699	1.4988	2.2056	2.2056
At4g30080	ARF16	ARF III	1.3229	0.7395	0.736	0.5717	0.659	0.5669	0.6238	0.7906	1.1394	1.8226	0.2994	1.1147	1.4932	2.2812	2.2812
																	0
At1g01030	NGA3	RAV	0.3968	0.3298	0.5253	1.7471	0.7608	0.9945	1.4825	2.1052	1.7533	0.6684	1.0891	0.4844	0.4681	0.6041	2.1052
At2g36080	RAV-like 1	RAV	1.2697	0.4218	0.2949	2.3204	0.1483	0.1978	0.3908	1.0191	1.1218	1.5563	0.167	0.9011	1.2392	5.4669	5.4669
At2g46870	NGA1	RAV	0.1479	0.1465	0.3564	1.227	0.7854	1.1141	1.296	2.697	1.785	1.4747	0.3667	1.0519	0.7916	1.2435	2.697
At3g11580	RAV-like 2	RAV	0.9739	0.1861	0.3843	1.5566	1.0299	1.6486	0.7203	0.4735	0.6867	1.7211	0.7784	2.4791	0.2708	1.732	2.4791
At3g61970	NGA2	RAV	0.5946	0.5444	0.8435	1.5917	0.9923	0.8912	0.6812	0.8361	0.9994	1.0292	0.8867	0.8951	0.9463	1.5916	1.5917
At4g01500	NGA4	RAV	0.7238	0.6982	0.8715	0.7425	0.8964	1.1646	1.4111	1.346	0.8125	0.7177	1.1605	0.7139	1.4699	0.8752	1.4699
At5g06250	RAV-like 3	RAV	0.4777	0.4351	0.4227	0.7813	2.3532	3.5391	3.1755	1.9314	0.6187	0.6775	0.7039	4.2393	0.4057	0.5128	4.2393
At1g50680	RAV-like 4	RAV (AP2)/ II	0.6539	0.7243	1.0213	1.0556	0.829	0.9042	1.2243	0.7719	0.6964	0.8351	3.6069	0.8488	0.8316	1.8981	3.6069
At1g51120	RAV-like 5	RAV (AP2)/ II	na	na	na	na	na	na	na	na	na	na	na	na	na	na	0
At1g13260	RAV1	RAV (AP2)/ I	0.5147	1.5673	2.672	0.7078	0.1999	0.1308	0.0961	0.0994	0.1285	0.2239	0.1405	0.3906	0.1142	0.0709	2.672
At1g25560	TEM1	RAV (AP2)/ I	0.4074	1.2122	2.5499	1.2194	0.2403	0.2348	0.1442	0.1763	0.1164	0.9326	0.0665	0.2083	0.0432	0.1056	2.5499
At3g25730	RAV1-like	RAV (AP2)/ I	4.4102	8.6907	0.4958	0.5527	0.4071	0.3202	0.245	0.2581	0.2743	0.3228	1.1511	0.6349	0.2904	0.5196	8.6907
At1g68840	TEM2/RAV2	RAV (AP2)/ I	0.7623	2.177	1.3648	2.0712	0.0266	0.0343	0.0424	0.0396	0.0399	0.0875	0.0559	0.0324	0.0594	0.0966	2.177
