# Supplementary material for: Evolution of the B3 DNA Binding Superfamily: New Insights into REM Family Gene Diversification
Source: PLoS One. 2009 Jun 8;4(6):e5791. doi: 10.1371/journal.pone.0005791 (PMC2688026; doi:10.1371/journal.pone.0005791)
Supplement: Table S7 — In silico Expression analysis of B3 genes. Gene ID and additional information about the A. thaliana B3 genes used in this study. The source for all sequences and mean-value expression was the TAIR data bank and AtGenExpress [74], respectively. (0.04 MB XLS) [file pone.0005791.s011.xls]

## Sheet: Analysis of additional B3 genes
Genes/Specie	Putative domain	E-value
Arabidopsis
REM family
At1g05615	DUF313	6.7e-59
At1g05920	DUF313	1.1e-69
At1g05930*	B3	1.7e-06
At1g08985	B3	0.0031
At1g10455	B3	0.0011
At1g20600*	B3	2.2e-15
At1g32030	DUF313	2.9e-69
At1g50220	B3	0.07
At1g51970	B3	0.2
At1g78640	B3	0.63
At2g18810	DUF313	7.2e-57
At2g21920	FBA-3 (F-Box)	1.3e-08
At2g24670	DUF313	2.7e-67
At2g27410	DUF313	1.5e-67
At2g31420	DUF313	8e-66
At2g31460	DUF313	1.1e-58
At2g31720	DUF313/DUF313	1.8e-06; 1.3e-65
At2g33720	B3	0.005
At3g24850	DUF313	4.2e-72
At3g49610	DUF313	6.1e-74
At4g02870	No one	no
At4g03160	B3	0.0089
At4g03170*	B3	1.1e-18
At4g05630	No one	no
At5g24050	DUF313	9.8e-72
At5g26805	No one	no
At5g38490	DUF313	2.7e-71
At5g38500	DUF313	4.7e-75
At5g54067	B3	0.92
At2g46730*	No one	no
At5g32460*	No one	no
At2g32905	DUF313	4.7e-12
Oryza sativa
RAV family
Os02g25820	B3	7.2e-09
Os02g25830	B3	1.5e-06
Os02g52620	No domain	no
Os06g01860	No domain	no
Os12g06080	No domain	no
REM family
Os02g38470	B3/B3	1.5E-09; 1.1E-07
Os08g23470	B3	5.1e-13
Os08g23570	B3	4.4e-12
Os08g24470	B3	3.9e-05
Os10g17630	B3	6.5e-10
Os11g13900	B3	3.9e-05
Os11g40900	B3	3.9e-05
Os04g31730	B3	1.1e-05
Os02g10420	B3	9.6e-10
Os03g06850	B3	1.1e-09
Os08g30500	B3	5.3e-08
	* Pseudogenes described by TAIR
	(verified in March, 2009)
